# Supplementary material for: Medication Adherence and Quality of Life in Epilepsy: The Potential Role of Seizure Severity in the Association Between Them
Source: J Clin Med. 2026 Apr 27;15(9):3311. doi: 10.3390/jcm15093311 (PMC13164267; doi:10.3390/jcm15093311)
Supplement: Supplementary file 1 [file jcm-15-03311-s001.zip]

Archive with 1 entries (1 files):
- jcm-4280225-supplementary.pdf
